# Supplementary material for: Sex-specific nonlinear DNA methylation aging trajectories reveal biomarkers of cancer risk and inflammation
Source: Genome Biol. 2026 Feb 4;27:2. doi: 10.1186/s13059-026-03952-z (PMC12870970; doi:10.1186/s13059-026-03952-z)
Supplement: Supplementary file 7 — Additional file 7: Table S6. Enrichment analyses across SNITCH clusters and the waves of aging. [file 13059_2026_3952_MOESM7_ESM.xlsx]

## Sheet: Cohort2_F_NL_ORA
	ONTOLOGY	TERM	N	DE	P.DE	FDR	cluster
M02.GO:0000122	BP	negative regulation of transcription by RNA polymerase II	915	70	0.000217197	0.0160247	M02
M02.GO:0000902	BP	cell morphogenesis	964	89	4.5113e-07	8.46119e-05	M02
M02.GO:0001501	BP	skeletal system development	527	51	1.83446e-05	0.00211871	M02
M02.GO:0001525	BP	angiogenesis	605	47	0.000234985	0.0168354	M02
M02.GO:0001568	BP	blood vessel development	779	66	1.54337e-06	0.000243652	M02
M02.GO:0001649	BP	osteoblast differentiation	256	25	0.000560155	0.0342396	M02
M02.GO:0001654	BP	eye development	420	42	2.42702e-05	0.00266293	M02
M02.GO:0001656	BP	metanephros development	89	21	2.28756e-08	6.78356e-06	M02
M02.GO:0001657	BP	ureteric bud development	94	19	3.4218e-06	0.000494	M02
M02.GO:0001658	BP	branching involved in ureteric bud morphogenesis	57	12	0.000143647	0.0115043	M02
M02.GO:0001667	BP	ameboidal-type cell migration	246	28	7.31656e-05	0.00683211	M02
M02.GO:0001708	BP	cell fate specification	110	24	2.81119e-08	8.01152e-06	M02
M02.GO:0001709	BP	cell fate determination	43	11	8.87995e-05	0.00788914	M02
M02.GO:0001710	BP	mesodermal cell fate commitment	18	7	3.8051e-05	0.0038657	M02
M02.GO:0001755	BP	neural crest cell migration	58	13	2.45708e-05	0.00268249	M02
M02.GO:0001756	BP	somitogenesis	65	12	8.60031e-05	0.00775956	M02
M02.GO:0001759	BP	organ induction	22	8	2.8303e-05	0.00300039	M02
M02.GO:0001763	BP	morphogenesis of a branching structure	207	32	3.33011e-07	6.46689e-05	M02
M02.GO:0001764	BP	neuron migration	186	23	0.000469549	0.0296086	M02
M02.GO:0001822	BP	kidney development	314	44	3.48149e-09	1.3172e-06	M02
M02.GO:0001823	BP	mesonephros development	99	20	1.70007e-06	0.000261367	M02
M02.GO:0001837	BP	epithelial to mesenchymal transition	190	21	0.000400614	0.0260091	M02
M02.GO:0001944	BP	vasculature development	816	68	1.69193e-06	0.000261367	M02
M02.GO:0002009	BP	morphogenesis of an epithelium	519	53	1.19697e-06	0.000205205	M02
M02.GO:0002062	BP	chondrocyte differentiation	116	18	0.000126396	0.0103882	M02
M02.GO:0002065	BP	columnar/cuboidal epithelial cell differentiation	110	15	0.000706103	0.0409914	M02
M02.GO:0003002	BP	regionalization	424	69	3.57648e-17	1.12118e-13	M02
M02.GO:0003007	BP	heart morphogenesis	277	41	2.00946e-09	8.47991e-07	M02
M02.GO:0003008	BP	system process	2195	124	2.9479e-05	0.00309516	M02
M02.GO:0003128	BP	heart field specification	18	6	0.000848587	0.0467874	M02
M02.GO:0003148	BP	outflow tract septum morphogenesis	26	8	0.000298429	0.0206584	M02
M02.GO:0003151	BP	outflow tract morphogenesis	84	21	1.01091e-08	3.41283e-06	M02
M02.GO:0003156	BP	regulation of animal organ formation	28	9	5.09418e-05	0.00499048	M02
M02.GO:0003161	BP	cardiac conduction system development	37	9	0.000140614	0.0113443	M02
M02.GO:0003163	BP	sinoatrial node development	12	5	0.000866356	0.0475283	M02
M02.GO:0003170	BP	heart valve development	77	14	0.000217615	0.0160247	M02
M02.GO:0003176	BP	aortic valve development	45	10	0.000359481	0.0237604	M02
M02.GO:0003179	BP	heart valve morphogenesis	62	12	0.000316962	0.021668	M02
M02.GO:0003180	BP	aortic valve morphogenesis	39	10	0.000116308	0.00966765	M02
M02.GO:0003197	BP	endocardial cushion development	53	15	1.23852e-07	2.92239e-05	M02
M02.GO:0003203	BP	endocardial cushion morphogenesis	41	10	4.56863e-05	0.004557	M02
M02.GO:0003205	BP	cardiac chamber development	176	34	2.06894e-10	1.0474e-07	M02
M02.GO:0003206	BP	cardiac chamber morphogenesis	134	30	8.00838e-11	4.28624e-08	M02
M02.GO:0003208	BP	cardiac ventricle morphogenesis	72	13	0.000143562	0.0115043	M02
M02.GO:0003209	BP	cardiac atrium morphogenesis	30	8	0.000259205	0.0182307	M02
M02.GO:0003228	BP	atrial cardiac muscle tissue development	22	8	2.00765e-05	0.00227092	M02
M02.GO:0003230	BP	cardiac atrium development	37	9	0.000160521	0.0125802	M02
M02.GO:0003231	BP	cardiac ventricle development	133	27	4.50388e-09	1.64722e-06	M02
M02.GO:0003279	BP	cardiac septum development	114	25	1.28741e-08	4.03584e-06	M02
M02.GO:0003281	BP	ventricular septum development	77	17	2.37824e-06	0.000357453	M02
M02.GO:0003338	BP	metanephros morphogenesis	29	9	4.46121e-05	0.00449052	M02
M02.GO:0006351	BP	DNA-templated transcription	3194	181	8.62803e-05	0.00775956	M02
M02.GO:0006355	BP	regulation of DNA-templated transcription	3068	180	2.13209e-05	0.00237495	M02
M02.GO:0006357	BP	regulation of transcription by RNA polymerase II	2415	161	4.82562e-08	1.27582e-05	M02
M02.GO:0006366	BP	transcription by RNA polymerase II	2530	161	4.40431e-07	8.33174e-05	M02
M02.GO:0007156	BP	homophilic cell adhesion via plasma membrane adhesion molecules	159	17	0.000345083	0.0230167	M02
M02.GO:0007166	BP	cell surface receptor signaling pathway	2753	157	0.00035134	0.0233631	M02
M02.GO:0007167	BP	enzyme-linked receptor protein signaling pathway	1040	72	0.000843658	0.0466328	M02
M02.GO:0007218	BP	neuropeptide signaling pathway	104	16	8.84619e-07	0.000155297	M02
M02.GO:0007267	BP	cell-cell signaling	1303	113	2.10015e-10	1.0474e-07	M02
M02.GO:0007268	BP	chemical synaptic transmission	761	72	2.75194e-07	5.69703e-05	M02
M02.GO:0007275	BP	multicellular organism development	4632	316	1.92485e-16	4.69321e-13	M02
M02.GO:0007389	BP	pattern specification process	465	77	2.34207e-19	2.57538e-15	M02
M02.GO:0007399	BP	nervous system development	2528	224	2.34723e-19	2.57538e-15	M02
M02.GO:0007409	BP	axonogenesis	440	58	8.88873e-09	3.04772e-06	M02
M02.GO:0007411	BP	axon guidance	231	44	3.28698e-11	1.84948e-08	M02
M02.GO:0007416	BP	synapse assembly	260	32	1.09181e-05	0.00133352	M02
M02.GO:0007417	BP	central nervous system development	1022	113	1.80674e-14	2.3335e-11	M02
M02.GO:0007420	BP	brain development	713	90	1.09824e-14	1.85383e-11	M02
M02.GO:0007423	BP	sensory organ development	623	63	8.87437e-08	2.18808e-05	M02
M02.GO:0007492	BP	endoderm development	86	13	0.0008832	0.0482113	M02
M02.GO:0007498	BP	mesoderm development	128	17	0.000532025	0.0327943	M02
M02.GO:0007507	BP	heart development	618	63	9.15864e-08	2.23308e-05	M02
M02.GO:0007517	BP	muscle organ development	360	35	0.00015525	0.0122547	M02
M02.GO:0007548	BP	sex differentiation	271	32	8.21797e-07	0.000145432	M02
M02.GO:0007610	BP	behavior	673	64	1.58548e-07	3.66229e-05	M02
M02.GO:0007611	BP	learning or memory	271	29	0.000117462	0.00969019	M02
M02.GO:0007626	BP	locomotory behavior	213	25	7.76921e-05	0.00719357	M02
M02.GO:0008283	BP	cell population proliferation	1976	120	9.34121e-05	0.00813426	M02
M02.GO:0008284	BP	positive regulation of cell population proliferation	917	61	0.000765039	0.0437188	M02
M02.GO:0008406	BP	gonad development	219	29	1.97626e-07	4.33672e-05	M02
M02.GO:0008584	BP	male gonad development	140	19	2.94217e-05	0.00309516	M02
M02.GO:0009653	BP	anatomical structure morphogenesis	2716	211	1.43327e-13	1.49235e-10	M02
M02.GO:0009719	BP	response to endogenous stimulus	1521	100	9.6355e-05	0.00835737	M02
M02.GO:0009790	BP	embryo development	1125	101	5.02477e-09	1.8076e-06	M02
M02.GO:0009792	BP	embryo development ending in birth or egg hatching	695	65	1.18068e-06	0.000204007	M02
M02.GO:0009887	BP	animal organ morphogenesis	1009	104	3.88298e-12	2.93821e-09	M02
M02.GO:0009888	BP	tissue development	2004	139	3.2726e-07	6.41195e-05	M02
M02.GO:0009891	BP	positive regulation of biosynthetic process	2617	148	0.000749747	0.0431823	M02
M02.GO:0009952	BP	anterior/posterior pattern specification	214	42	4.55745e-13	4.16703e-10	M02
M02.GO:0009953	BP	dorsal/ventral pattern formation	91	20	7.56222e-08	1.9296e-05	M02
M02.GO:0009954	BP	proximal/distal pattern formation	34	9	0.000165222	0.0128114	M02
M02.GO:0010002	BP	cardioblast differentiation	17	6	0.0008207	0.0459425	M02
M02.GO:0010092	BP	specification of animal organ identity	37	13	4.29005e-07	8.18616e-05	M02
M02.GO:0010557	BP	positive regulation of macromolecule biosynthetic process	2498	143	0.0007551	0.043323	M02
M02.GO:0014032	BP	neural crest cell development	81	19	8.04583e-08	2.0294e-05	M02
M02.GO:0014033	BP	neural crest cell differentiation	93	21	3.63993e-08	1.01107e-05	M02
M02.GO:0014706	BP	striated muscle tissue development	416	44	2.52739e-06	0.000377286	M02
M02.GO:0016331	BP	morphogenesis of embryonic epithelium	153	24	3.83738e-06	0.000536736	M02
M02.GO:0016477	BP	cell migration	1560	102	0.000201902	0.0150699	M02
M02.GO:0019219	BP	regulation of nucleobase-containing compound metabolic process	3695	199	0.000185183	0.0141591	M02
M02.GO:0021510	BP	spinal cord development	102	20	1.14166e-06	0.00019883	M02
M02.GO:0021511	BP	spinal cord patterning	18	6	0.000551642	0.0338135	M02
M02.GO:0021515	BP	cell differentiation in spinal cord	52	12	9.98164e-05	0.00858969	M02
M02.GO:0021517	BP	ventral spinal cord development	46	12	1.87152e-05	0.00213558	M02
M02.GO:0021521	BP	ventral spinal cord interneuron specification	7	4	0.000842504	0.0466328	M02
M02.GO:0021522	BP	spinal cord motor neuron differentiation	30	8	0.000332388	0.0225121	M02
M02.GO:0021524	BP	visceral motor neuron differentiation	3	3	0.000408632	0.0262962	M02
M02.GO:0021532	BP	neural tube patterning	33	9	0.000116963	0.00968541	M02
M02.GO:0021536	BP	diencephalon development	78	18	2.0514e-07	4.45702e-05	M02
M02.GO:0021537	BP	telencephalon development	278	38	2.83463e-07	5.81337e-05	M02
M02.GO:0021543	BP	pallium development	191	26	1.24084e-05	0.00150437	M02
M02.GO:0021761	BP	limbic system development	122	21	2.57963e-06	0.000382482	M02
M02.GO:0021766	BP	hippocampus development	92	14	0.000384479	0.0252333	M02
M02.GO:0021772	BP	olfactory bulb development	35	10	3.24092e-05	0.00337056	M02
M02.GO:0021795	BP	cerebral cortex cell migration	50	11	9.20377e-05	0.0080787	M02
M02.GO:0021871	BP	forebrain regionalization	24	8	7.89734e-05	0.00725327	M02
M02.GO:0021872	BP	forebrain generation of neurons	85	22	2.52595e-09	1.02647e-06	M02
M02.GO:0021879	BP	forebrain neuron differentiation	76	21	2.22512e-09	9.21282e-07	M02
M02.GO:0021884	BP	forebrain neuron development	34	9	7.28525e-05	0.00683194	M02
M02.GO:0021885	BP	forebrain cell migration	66	12	0.00031941	0.0217675	M02
M02.GO:0021889	BP	olfactory bulb interneuron differentiation	11	7	1.52488e-06	0.000242478	M02
M02.GO:0021915	BP	neural tube development	163	21	0.000192942	0.0145997	M02
M02.GO:0021953	BP	central nervous system neuron differentiation	238	46	4.83731e-13	4.24599e-10	M02
M02.GO:0021983	BP	pituitary gland development	41	13	2.89012e-07	5.8723e-05	M02
M02.GO:0021987	BP	cerebral cortex development	126	19	2.7749e-05	0.00297036	M02
M02.GO:0021988	BP	olfactory lobe development	37	10	5.17102e-05	0.00504323	M02
M02.GO:0022008	BP	neurogenesis	1748	166	2.90888e-15	6.38326e-12	M02
M02.GO:0022029	BP	telencephalon cell migration	63	12	0.000228729	0.016605	M02
M02.GO:0030030	BP	cell projection organization	1584	109	0.000245435	0.0173177	M02
M02.GO:0030154	BP	cell differentiation	4338	263	3.37016e-09	1.3172e-06	M02
M02.GO:0030182	BP	neuron differentiation	1415	150	2.66439e-17	1.12118e-13	M02
M02.GO:0030278	BP	regulation of ossification	122	17	0.00030889	0.021303	M02
M02.GO:0030323	BP	respiratory tube development	202	29	1.37754e-06	0.000225851	M02
M02.GO:0030324	BP	lung development	198	28	2.75467e-06	0.00040299	M02
M02.GO:0030326	BP	embryonic limb morphogenesis	128	29	2.49522e-10	1.19033e-07	M02
M02.GO:0030509	BP	BMP signaling pathway	168	21	6.98442e-05	0.00660629	M02
M02.GO:0030510	BP	regulation of BMP signaling pathway	116	16	0.000181069	0.0138929	M02
M02.GO:0030514	BP	negative regulation of BMP signaling pathway	71	11	0.000466252	0.0294854	M02
M02.GO:0030855	BP	epithelial cell differentiation	735	59	5.29538e-06	0.000704254	M02
M02.GO:0030900	BP	forebrain development	400	61	1.49616e-13	1.49235e-10	M02
M02.GO:0030902	BP	hindbrain development	155	19	0.00087036	0.0476289	M02
M02.GO:0031016	BP	pancreas development	81	14	0.000115702	0.00965388	M02
M02.GO:0031018	BP	endocrine pancreas development	47	10	0.000193806	0.0146133	M02
M02.GO:0031128	BP	developmental induction	34	12	5.93055e-07	0.000109361	M02
M02.GO:0031175	BP	neuron projection development	986	93	4.19588e-08	1.13672e-05	M02
M02.GO:0031290	BP	retinal ganglion cell axon guidance	22	7	0.000344352	0.0230167	M02
M02.GO:0031644	BP	regulation of nervous system process	119	20	6.27204e-06	0.000829119	M02
M02.GO:0032330	BP	regulation of chondrocyte differentiation	54	12	4.92449e-05	0.00484587	M02
M02.GO:0032332	BP	positive regulation of chondrocyte differentiation	21	8	2.51996e-05	0.00273753	M02
M02.GO:0032501	BP	multicellular organismal process	7097	385	2.83986e-12	2.22564e-09	M02
M02.GO:0032502	BP	developmental process	6355	363	1.88877e-11	1.18421e-08	M02
M02.GO:0034329	BP	cell junction assembly	500	46	0.000136591	0.0110603	M02
M02.GO:0034330	BP	cell junction organization	812	77	2.23746e-07	4.76687e-05	M02
M02.GO:0035051	BP	cardiocyte differentiation	168	24	7.08554e-06	0.000931049	M02
M02.GO:0035107	BP	appendage morphogenesis	154	34	9.14762e-12	6.27298e-09	M02
M02.GO:0035108	BP	limb morphogenesis	154	34	9.14762e-12	6.27298e-09	M02
M02.GO:0035113	BP	embryonic appendage morphogenesis	128	29	2.49522e-10	1.19033e-07	M02
M02.GO:0035115	BP	embryonic forelimb morphogenesis	33	14	3.9906e-09	1.48423e-06	M02
M02.GO:0035116	BP	embryonic hindlimb morphogenesis	28	11	1.37915e-06	0.000225851	M02
M02.GO:0035136	BP	forelimb morphogenesis	39	14	3.28394e-08	9.23881e-06	M02
M02.GO:0035137	BP	hindlimb morphogenesis	35	12	1.70322e-06	0.000261367	M02
M02.GO:0035239	BP	tube morphogenesis	940	81	1.30118e-07	3.03757e-05	M02
M02.GO:0035265	BP	organ growth	177	23	4.74944e-05	0.00469467	M02
M02.GO:0035270	BP	endocrine system development	136	22	9.9085e-06	0.00124247	M02
M02.GO:0035282	BP	segmentation	102	17	1.37522e-05	0.00164906	M02
M02.GO:0035295	BP	tube development	1157	100	3.44048e-09	1.3172e-06	M02
M02.GO:0035850	BP	epithelial cell differentiation involved in kidney development	48	10	0.000496062	0.030925	M02
M02.GO:0042127	BP	regulation of cell population proliferation	1659	99	0.000756139	0.043323	M02
M02.GO:0042391	BP	regulation of membrane potential	457	47	1.2718e-06	0.000216344	M02
M02.GO:0042481	BP	regulation of odontogenesis	18	8	4.88466e-06	0.00066166	M02
M02.GO:0042487	BP	regulation of odontogenesis of dentin-containing tooth	11	6	1.26206e-05	0.00152168	M02
M02.GO:0042733	BP	embryonic digit morphogenesis	61	13	5.97327e-05	0.00569902	M02
M02.GO:0042981	BP	regulation of apoptotic process	1408	89	0.00016667	0.0128782	M02
M02.GO:0043009	BP	chordate embryonic development	678	64	1.39818e-06	0.000227272	M02
M02.GO:0043010	BP	camera-type eye development	370	38	3.8474e-05	0.00389066	M02
M02.GO:0043066	BP	negative regulation of apoptotic process	846	63	1.79754e-05	0.00208705	M02
M02.GO:0043067	BP	regulation of programmed cell death	1459	92	0.0001459	0.0116001	M02
M02.GO:0043069	BP	negative regulation of programmed cell death	885	66	1.05034e-05	0.00130218	M02
M02.GO:0043583	BP	ear development	231	26	0.000267051	0.018663	M02
M02.GO:0045137	BP	development of primary sexual characteristics	223	30	1.07535e-07	2.59314e-05	M02
M02.GO:0045165	BP	cell fate commitment	298	53	6.71744e-14	7.75829e-11	M02
M02.GO:0045595	BP	regulation of cell differentiation	1574	105	0.000102136	0.00875497	M02
M02.GO:0045596	BP	negative regulation of cell differentiation	703	52	0.000769808	0.0438771	M02
M02.GO:0045597	BP	positive regulation of cell differentiation	873	73	1.5841e-06	0.000248297	M02
M02.GO:0045664	BP	regulation of neuron differentiation	188	32	1.94198e-08	5.83766e-06	M02
M02.GO:0045665	BP	negative regulation of neuron differentiation	74	14	0.000132394	0.0107602	M02
M02.GO:0045666	BP	positive regulation of neuron differentiation	89	16	1.87826e-05	0.00213558	M02
M02.GO:0045766	BP	positive regulation of angiogenesis	185	19	0.000562317	0.0342764	M02
M02.GO:0045892	BP	negative regulation of DNA-templated transcription	1222	88	8.81854e-05	0.00786642	M02
M02.GO:0045893	BP	positive regulation of DNA-templated transcription	1621	114	1.62331e-05	0.00193597	M02
M02.GO:0045934	BP	negative regulation of nucleobase-containing compound metabolic process	1459	97	0.000291129	0.0202169	M02
M02.GO:0045935	BP	positive regulation of nucleobase-containing compound metabolic process	2013	121	0.000660825	0.038877	M02
M02.GO:0045944	BP	positive regulation of transcription by RNA polymerase II	1206	103	1.15882e-08	3.79539e-06	M02
M02.GO:0046546	BP	development of primary male sexual characteristics	141	19	3.50532e-05	0.0036113	M02
M02.GO:0046620	BP	regulation of organ growth	96	15	7.18605e-05	0.00676784	M02
M02.GO:0046622	BP	positive regulation of organ growth	50	11	5.51274e-05	0.00532915	M02
M02.GO:0046661	BP	male sex differentiation	164	21	2.61465e-05	0.00281254	M02
M02.GO:0048468	BP	cell development	2825	185	1.1922e-07	2.84367e-05	M02
M02.GO:0048513	BP	animal organ development	2977	223	1.50607e-14	2.3335e-11	M02
M02.GO:0048514	BP	blood vessel morphogenesis	693	56	3.34526e-05	0.00346266	M02
M02.GO:0048562	BP	embryonic organ morphogenesis	302	35	5.59401e-05	0.00538399	M02
M02.GO:0048565	BP	digestive tract development	136	20	9.18375e-05	0.0080787	M02
M02.GO:0048568	BP	embryonic organ development	459	52	4.76299e-07	8.85755e-05	M02
M02.GO:0048589	BP	developmental growth	673	59	3.05506e-05	0.00319239	M02
M02.GO:0048592	BP	eye morphogenesis	171	20	0.000749224	0.0431823	M02
M02.GO:0048593	BP	camera-type eye morphogenesis	138	19	0.00019076	0.0145348	M02
M02.GO:0048598	BP	embryonic morphogenesis	624	71	1.81662e-09	7.97277e-07	M02
M02.GO:0048608	BP	reproductive structure development	294	34	7.95063e-07	0.000141844	M02
M02.GO:0048644	BP	muscle organ morphogenesis	85	12	0.000803178	0.0451921	M02
M02.GO:0048645	BP	animal organ formation	68	16	3.70003e-06	0.000525689	M02
M02.GO:0048646	BP	anatomical structure formation involved in morphogenesis	1250	104	7.98575e-09	2.78158e-06	M02
M02.GO:0048663	BP	neuron fate commitment	77	19	1.62068e-07	3.68566e-05	M02
M02.GO:0048666	BP	neuron development	1142	109	6.49397e-10	3.03199e-07	M02
M02.GO:0048667	BP	cell morphogenesis involved in neuron differentiation	566	67	2.69287e-08	7.7753e-06	M02
M02.GO:0048699	BP	generation of neurons	1490	154	6.49929e-17	1.78275e-13	M02
M02.GO:0048705	BP	skeletal system morphogenesis	227	30	2.06407e-05	0.00231335	M02
M02.GO:0048706	BP	embryonic skeletal system development	134	19	0.000595106	0.0359752	M02
M02.GO:0048729	BP	tissue morphogenesis	638	65	4.35208e-08	1.16466e-05	M02
M02.GO:0048731	BP	system development	3990	292	8.53301e-18	5.07142e-14	M02
M02.GO:0048732	BP	gland development	442	45	1.00211e-05	0.00124945	M02
M02.GO:0048736	BP	appendage development	192	37	2.61513e-11	1.51017e-08	M02
M02.GO:0048738	BP	cardiac muscle tissue development	249	31	5.04948e-06	0.000675644	M02
M02.GO:0048754	BP	branching morphogenesis of an epithelial tube	160	27	7.55236e-07	0.000136966	M02
M02.GO:0048762	BP	mesenchymal cell differentiation	269	36	1.90951e-07	4.23256e-05	M02
M02.GO:0048812	BP	neuron projection morphogenesis	627	72	1.58485e-08	4.83028e-06	M02
M02.GO:0048856	BP	anatomical structure development	5837	346	5.91959e-12	4.32998e-09	M02
M02.GO:0048858	BP	cell projection morphogenesis	648	72	4.93235e-08	1.28852e-05	M02
M02.GO:0048863	BP	stem cell differentiation	256	38	1.34657e-08	4.16186e-06	M02
M02.GO:0048864	BP	stem cell development	87	19	2.92581e-07	5.89028e-05	M02
M02.GO:0048869	BP	cellular developmental process	4340	263	3.45761e-09	1.3172e-06	M02
M02.GO:0048880	BP	sensory system development	431	44	9.79519e-06	0.00124247	M02
M02.GO:0050673	BP	epithelial cell proliferation	470	38	0.000357089	0.0236736	M02
M02.GO:0050793	BP	regulation of developmental process	2457	156	1.87097e-05	0.00213558	M02
M02.GO:0050803	BP	regulation of synapse structure or activity	306	32	0.000343085	0.0230167	M02
M02.GO:0050804	BP	modulation of chemical synaptic transmission	502	46	0.00022928	0.016605	M02
M02.GO:0050807	BP	regulation of synapse organization	299	31	0.000483488	0.030242	M02
M02.GO:0050808	BP	synapse organization	543	63	6.45016e-09	2.28294e-06	M02
M02.GO:0050877	BP	nervous system process	1383	85	4.74686e-06	0.000646988	M02
M02.GO:0050919	BP	negative chemotaxis	45	10	0.000463933	0.0294236	M02
M02.GO:0051093	BP	negative regulation of developmental process	975	69	0.000157623	0.0123974	M02
M02.GO:0051094	BP	positive regulation of developmental process	1333	108	1.21482e-08	3.86984e-06	M02
M02.GO:0051216	BP	cartilage development	208	27	2.2768e-05	0.00252334	M02
M02.GO:0051239	BP	regulation of multicellular organismal process	2991	170	0.000129336	0.0105508	M02
M02.GO:0051240	BP	positive regulation of multicellular organismal process	1661	106	0.00011159	0.00937224	M02
M02.GO:0051252	BP	regulation of RNA metabolic process	3414	193	2.569e-05	0.00277705	M02
M02.GO:0051253	BP	negative regulation of RNA metabolic process	1339	96	3.52681e-05	0.00361647	M02
M02.GO:0051254	BP	positive regulation of RNA metabolic process	1834	116	0.000194454	0.0146133	M02
M02.GO:0051962	BP	positive regulation of nervous system development	272	30	0.000344204	0.0230167	M02
M02.GO:0051963	BP	regulation of synapse assembly	165	20	0.000627274	0.0373033	M02
M02.GO:0051964	BP	negative regulation of synapse assembly	10	5	9.8427e-05	0.00850347	M02
M02.GO:0055007	BP	cardiac muscle cell differentiation	134	18	0.000162349	0.0126782	M02
M02.GO:0055013	BP	cardiac muscle cell development	90	13	0.000643033	0.0380343	M02
M02.GO:0055017	BP	cardiac muscle tissue growth	91	13	0.000841368	0.0466328	M02
M02.GO:0055123	BP	digestive system development	150	20	0.000325124	0.0220883	M02
M02.GO:0060013	BP	righting reflex	9	4	0.000696358	0.0405328	M02
M02.GO:0060038	BP	cardiac muscle cell proliferation	60	11	0.000497767	0.0309434	M02
M02.GO:0060078	BP	regulation of postsynaptic membrane potential	145	21	4.64953e-05	0.00461671	M02
M02.GO:0060079	BP	excitatory postsynaptic potential	106	17	8.02301e-05	0.00733571	M02
M02.GO:0060173	BP	limb development	192	37	2.61513e-11	1.51017e-08	M02
M02.GO:0060231	BP	mesenchymal to epithelial transition	19	7	5.22694e-05	0.00507522	M02
M02.GO:0060322	BP	head development	762	93	3.29537e-14	4.01743e-11	M02
M02.GO:0060349	BP	bone morphogenesis	97	15	0.000406722	0.0262503	M02
M02.GO:0060363	BP	cranial suture morphogenesis	8	4	0.000748709	0.0431823	M02
M02.GO:0060411	BP	cardiac septum morphogenesis	77	22	1.1324e-09	5.17698e-07	M02
M02.GO:0060412	BP	ventricular septum morphogenesis	46	12	1.66781e-05	0.00195714	M02
M02.GO:0060419	BP	heart growth	99	15	0.000230196	0.0166165	M02
M02.GO:0060421	BP	positive regulation of heart growth	40	9	0.00022376	0.0163673	M02
M02.GO:0060425	BP	lung morphogenesis	61	12	0.000211589	0.0156862	M02
M02.GO:0060429	BP	epithelium development	1220	95	2.5254e-07	5.3286e-05	M02
M02.GO:0060441	BP	epithelial tube branching involved in lung morphogenesis	32	8	0.000786053	0.0444566	M02
M02.GO:0060485	BP	mesenchyme development	328	45	1.90797e-09	8.2095e-07	M02
M02.GO:0060537	BP	muscle tissue development	439	45	4.41857e-06	0.000606006	M02
M02.GO:0060541	BP	respiratory system development	225	34	5.43113e-08	1.40213e-05	M02
M02.GO:0060562	BP	epithelial tube morphogenesis	335	40	3.71317e-06	0.000525689	M02
M02.GO:0060573	BP	cell fate specification involved in pattern specification	7	4	0.000842504	0.0466328	M02
M02.GO:0060675	BP	ureteric bud morphogenesis	63	12	0.00044738	0.028456	M02
M02.GO:0060688	BP	regulation of morphogenesis of a branching structure	52	10	0.000816985	0.0458514	M02
M02.GO:0060795	BP	cell fate commitment involved in formation of primary germ layer	34	9	3.79016e-05	0.0038657	M02
M02.GO:0060900	BP	embryonic camera-type eye formation	11	5	0.000601369	0.0362539	M02
M02.GO:0060914	BP	heart formation	34	8	0.000858168	0.0471971	M02
M02.GO:0060973	BP	cell migration involved in heart development	21	6	0.000472402	0.0297031	M02
M02.GO:0060993	BP	kidney morphogenesis	93	16	8.6774e-05	0.00777211	M02
M02.GO:0061005	BP	cell differentiation involved in kidney development	56	12	0.000145804	0.0116001	M02
M02.GO:0061035	BP	regulation of cartilage development	74	13	0.000208496	0.0155093	M02
M02.GO:0061036	BP	positive regulation of cartilage development	32	10	9.79396e-06	0.00124247	M02
M02.GO:0061046	BP	regulation of branching involved in lung morphogenesis	6	4	0.000221996	0.0162926	M02
M02.GO:0061053	BP	somite development	82	13	0.000312799	0.0214502	M02
M02.GO:0061061	BP	muscle structure development	709	56	0.000401815	0.0260101	M02
M02.GO:0061138	BP	morphogenesis of a branching epithelium	193	31	2.11289e-07	4.54562e-05	M02
M02.GO:0061326	BP	renal tubule development	99	16	0.000198029	0.0148312	M02
M02.GO:0061333	BP	renal tubule morphogenesis	77	14	0.000192029	0.0145809	M02
M02.GO:0061364	BP	apoptotic process involved in luteolysis	3	3	0.000503942	0.0312387	M02
M02.GO:0061448	BP	connective tissue development	297	35	4.97061e-06	0.000669172	M02
M02.GO:0061458	BP	reproductive system development	299	34	1.33347e-06	0.000221679	M02
M02.GO:0061564	BP	axon development	502	62	1.21682e-08	3.86984e-06	M02
M02.GO:0061642	BP	chemoattraction of axon	3	3	0.000633605	0.0375779	M02
M02.GO:0065008	BP	regulation of biological quality	2958	164	0.000782497	0.0444566	M02
M02.GO:0070848	BP	response to growth factor	762	63	1.09385e-05	0.00133352	M02
M02.GO:0071363	BP	cellular response to growth factor stimulus	733	62	7.22045e-06	0.000943128	M02
M02.GO:0071495	BP	cellular response to endogenous stimulus	1279	86	0.000260676	0.0182756	M02
M02.GO:0071542	BP	dopaminergic neuron differentiation	42	17	1.48947e-10	7.78211e-08	M02
M02.GO:0071772	BP	response to BMP	181	24	9.87936e-06	0.00124247	M02
M02.GO:0071773	BP	cellular response to BMP stimulus	181	24	9.87936e-06	0.00124247	M02
M02.GO:0072001	BP	renal system development	325	46	1.31705e-09	5.89822e-07	M02
M02.GO:0072006	BP	nephron development	155	26	6.34289e-07	0.00011599	M02
M02.GO:0072009	BP	nephron epithelium development	117	21	2.72748e-06	0.000401689	M02
M02.GO:0072028	BP	nephron morphogenesis	76	14	0.000163643	0.012734	M02
M02.GO:0072033	BP	renal vesicle formation	7	4	0.00060356	0.0362864	M02
M02.GO:0072073	BP	kidney epithelium development	146	26	3.24914e-07	6.41195e-05	M02
M02.GO:0072077	BP	renal vesicle morphogenesis	16	6	0.000309681	0.021303	M02
M02.GO:0072078	BP	nephron tubule morphogenesis	72	13	0.000341754	0.0230167	M02
M02.GO:0072079	BP	nephron tubule formation	20	6	0.000668447	0.0392203	M02
M02.GO:0072080	BP	nephron tubule development	94	16	0.000108927	0.0092289	M02
M02.GO:0072087	BP	renal vesicle development	17	6	0.000483729	0.030242	M02
M02.GO:0072088	BP	nephron epithelium morphogenesis	74	13	0.000412547	0.0263934	M02
M02.GO:0072132	BP	mesenchyme morphogenesis	59	13	1.65832e-05	0.00195714	M02
M02.GO:0072163	BP	mesonephric epithelium development	95	19	3.86457e-06	0.000536736	M02
M02.GO:0072164	BP	mesonephric tubule development	95	19	3.86457e-06	0.000536736	M02
M02.GO:0072171	BP	mesonephric tubule morphogenesis	64	12	0.00053774	0.0330537	M02
M02.GO:0072210	BP	metanephric nephron development	39	9	0.000374745	0.0246949	M02
M02.GO:0072273	BP	metanephric nephron morphogenesis	23	7	0.000387515	0.0252333	M02
M02.GO:0072359	BP	circulatory system development	1211	100	2.43616e-08	7.12788e-06	M02
M02.GO:0090183	BP	regulation of kidney development	34	9	0.000236517	0.0168511	M02
M02.GO:0090189	BP	regulation of branching involved in ureteric bud morphogenesis	19	7	0.000106436	0.00905285	M02
M02.GO:0090190	BP	positive regulation of branching involved in ureteric bud morphogenesis	16	6	0.000279076	0.0194414	M02
M02.GO:0090244	BP	Wnt signaling pathway involved in somitogenesis	3	3	0.000387051	0.0252333	M02
M02.GO:0090287	BP	regulation of cellular response to growth factor stimulus	358	31	0.000836649	0.0466328	M02
M02.GO:0090497	BP	mesenchymal cell migration	60	14	7.42721e-06	0.000964395	M02
M02.GO:0090596	BP	sensory organ morphogenesis	290	32	8.09078e-05	0.00736697	M02
M02.GO:0097485	BP	neuron projection guidance	232	44	4.00245e-11	2.19574e-08	M02
M02.GO:0098742	BP	cell-cell adhesion via plasma-membrane adhesion molecules	263	28	1.0684e-05	0.00131714	M02
M02.GO:0098815	BP	modulation of excitatory postsynaptic potential	49	12	6.51543e-05	0.00618938	M02
M02.GO:0098916	BP	anterograde trans-synaptic signaling	761	72	2.75194e-07	5.69703e-05	M02
M02.GO:0099054	BP	presynapse assembly	39	9	0.000520662	0.0321843	M02
M02.GO:0099172	BP	presynapse organization	49	11	0.000126929	0.010393	M02
M02.GO:0099177	BP	regulation of trans-synaptic signaling	503	46	0.000235529	0.0168354	M02
M02.GO:0099536	BP	synaptic signaling	797	72	2.30573e-06	0.000348944	M02
M02.GO:0099537	BP	trans-synaptic signaling	768	72	4.22184e-07	8.12668e-05	M02
M02.GO:0099565	BP	chemical synaptic transmission, postsynaptic	116	17	0.000238833	0.016951	M02
M02.GO:0110110	BP	positive regulation of animal organ morphogenesis	34	11	3.50992e-06	0.000503409	M02
M02.GO:0120036	BP	plasma membrane bounded cell projection organization	1539	107	0.000239465	0.016951	M02
M02.GO:0120039	BP	plasma membrane bounded cell projection morphogenesis	643	72	3.93007e-08	1.07802e-05	M02
M02.GO:0150063	BP	visual system development	424	42	2.82506e-05	0.00300039	M02
M02.GO:1902679	BP	negative regulation of RNA biosynthetic process	1230	88	9.29827e-05	0.00812914	M02
M02.GO:1902680	BP	positive regulation of RNA biosynthetic process	1623	114	1.6678e-05	0.00195714	M02
M02.GO:1904018	BP	positive regulation of vasculature development	189	19	0.00078477	0.0444566	M02
M02.GO:1904338	BP	regulation of dopaminergic neuron differentiation	11	6	1.68212e-05	0.00196343	M02
M02.GO:1904340	BP	positive regulation of dopaminergic neuron differentiation	3	3	0.000104939	0.00896023	M02
M02.GO:1904936	BP	interneuron migration	15	6	0.000178335	0.0137311	M02
M02.GO:1904948	BP	midbrain dopaminergic neuron differentiation	17	6	0.00056558	0.0343798	M02
M02.GO:1904956	BP	regulation of midbrain dopaminergic neuron differentiation	3	3	0.000387051	0.0252333	M02
M02.GO:1905207	BP	regulation of cardiocyte differentiation	32	7	0.000792817	0.0447239	M02
M02.GO:1905314	BP	semi-lunar valve development	49	10	0.000624975	0.0372675	M02
M02.GO:1905809	BP	negative regulation of synapse organization	14	5	0.000593748	0.0359752	M02
M02.GO:2000026	BP	regulation of multicellular organismal development	1441	102	9.72722e-06	0.00124247	M02
M02.GO:2000027	BP	regulation of animal organ morphogenesis	81	21	1.02807e-08	3.41819e-06	M02
M02.GO:2000738	BP	positive regulation of stem cell differentiation	23	7	8.34226e-05	0.00756456	M02
M02.GO:2001141	BP	regulation of RNA biosynthetic process	3079	180	2.34022e-05	0.00258059	M02

## Sheet: Cohort2_M_NL_ORA
	ONTOLOGY	TERM	N	DE	P.DE	FDR	cluster
M01.GO:0000122	BP	negative regulation of transcription by RNA polymerase II	839	57	0.00041548	0.0491586	M01
M01.GO:0001654	BP	eye development	382	33	9.10132e-05	0.0165466	M01
M01.GO:0001708	BP	cell fate specification	107	23	1.79649e-09	2.23184e-06	M01
M01.GO:0001709	BP	cell fate determination	42	10	7.15449e-05	0.0139977	M01
M01.GO:0001763	BP	morphogenesis of a branching structure	198	25	8.47435e-06	0.0032612	M01
M01.GO:0001837	BP	epithelial to mesenchymal transition	181	19	0.000153299	0.0227024	M01
M01.GO:0002009	BP	morphogenesis of an epithelium	485	41	5.6589e-05	0.0117171	M01
M01.GO:0002052	BP	positive regulation of neuroblast proliferation	37	8	0.000201057	0.0279257	M01
M01.GO:0002065	BP	columnar/cuboidal epithelial cell differentiation	123	18	1.10545e-05	0.00358263	M01
M01.GO:0002067	BP	glandular epithelial cell differentiation	71	11	0.000364284	0.0442723	M01
M01.GO:0002790	BP	peptide secretion	238	25	1.19519e-05	0.00376435	M01
M01.GO:0002791	BP	regulation of peptide secretion	194	22	1.29165e-05	0.00396119	M01
M01.GO:0003002	BP	regionalization	413	46	4.97411e-09	5.85426e-06	M01
M01.GO:0003007	BP	heart morphogenesis	266	29	6.04e-06	0.00270133	M01
M01.GO:0003151	BP	outflow tract morphogenesis	81	15	6.30066e-06	0.00270953	M01
M01.GO:0003163	BP	sinoatrial node development	12	5	0.000344914	0.0428498	M01
M01.GO:0003197	BP	endocardial cushion development	52	10	0.000122308	0.0199221	M01
M01.GO:0003203	BP	endocardial cushion morphogenesis	41	8	0.000373813	0.0447554	M01
M01.GO:0003206	BP	cardiac chamber morphogenesis	127	18	2.8072e-05	0.00747316	M01
M01.GO:0003228	BP	atrial cardiac muscle tissue development	21	7	3.19563e-05	0.00812054	M01
M01.GO:0006351	BP	DNA-templated transcription	3198	153	0.000173372	0.0245376	M01
M01.GO:0006355	BP	regulation of DNA-templated transcription	3085	152	6.23009e-05	0.012439	M01
M01.GO:0006357	BP	regulation of transcription by RNA polymerase II	2343	132	4.70905e-07	0.000309717	M01
M01.GO:0006366	BP	transcription by RNA polymerase II	2444	132	5.92989e-06	0.00270133	M01
M01.GO:0007267	BP	cell-cell signaling	1620	107	1.06728e-07	8.30643e-05	M01
M01.GO:0007268	BP	chemical synaptic transmission	719	54	4.31269e-05	0.00974145	M01
M01.GO:0007275	BP	multicellular organism development	4487	234	3.01738e-08	2.93368e-05	M01
M01.GO:0007389	BP	pattern specification process	453	50	1.71632e-09	2.23184e-06	M01
M01.GO:0007399	BP	nervous system development	2393	168	1.03781e-12	5.80187e-09	M01
M01.GO:0007405	BP	neuroblast proliferation	80	12	0.000251889	0.0332093	M01
M01.GO:0007417	BP	central nervous system development	968	92	5.90366e-13	4.40059e-09	M01
M01.GO:0007420	BP	brain development	681	69	5.78782e-11	1.43808e-07	M01
M01.GO:0007423	BP	sensory organ development	576	53	5.08352e-08	4.54711e-05	M01
M01.GO:0007610	BP	behavior	631	50	8.94931e-06	0.0032612	M01
M01.GO:0007611	BP	learning or memory	266	25	0.000218351	0.0301405	M01
M01.GO:0007612	BP	learning	147	18	0.000115303	0.0195237	M01
M01.GO:0007626	BP	locomotory behavior	198	23	1.45793e-05	0.00428977	M01
M01.GO:0008306	BP	associative learning	85	13	0.000120132	0.0197528	M01
M01.GO:0009306	BP	protein secretion	354	28	0.000161427	0.0234405	M01
M01.GO:0009653	BP	anatomical structure morphogenesis	2612	140	0.000362643	0.0442723	M01
M01.GO:0009746	BP	response to hexose	196	20	8.89277e-05	0.0165466	M01
M01.GO:0009749	BP	response to glucose	191	20	5.91822e-05	0.0121416	M01
M01.GO:0009790	BP	embryo development	1089	74	3.70802e-05	0.00882114	M01
M01.GO:0009887	BP	animal organ morphogenesis	991	76	2.9813e-07	0.000208337	M01
M01.GO:0009888	BP	tissue development	1932	113	6.2535e-06	0.00270953	M01
M01.GO:0009914	BP	hormone transport	309	29	1.16581e-05	0.00372427	M01
M01.GO:0009952	BP	anterior/posterior pattern specification	210	29	1.07721e-07	8.30643e-05	M01
M01.GO:0010557	BP	positive regulation of macromolecule biosynthetic process	2444	122	0.0002771	0.0354087	M01
M01.GO:0010817	BP	regulation of hormone levels	512	38	2.41327e-05	0.00650188	M01
M01.GO:0014033	BP	neural crest cell differentiation	91	14	7.83496e-05	0.0149748	M01
M01.GO:0014706	BP	striated muscle tissue development	258	25	0.000110604	0.0193668	M01
M01.GO:0015833	BP	peptide transport	262	25	5.31723e-05	0.0112174	M01
M01.GO:0016331	BP	morphogenesis of embryonic epithelium	148	19	5.04409e-05	0.0108458	M01
M01.GO:0021510	BP	spinal cord development	95	16	1.01294e-05	0.00353926	M01
M01.GO:0021515	BP	cell differentiation in spinal cord	49	11	4.20158e-05	0.00974145	M01
M01.GO:0021517	BP	ventral spinal cord development	44	11	8.93031e-06	0.0032612	M01
M01.GO:0021522	BP	spinal cord motor neuron differentiation	28	7	0.000384164	0.045695	M01
M01.GO:0021536	BP	diencephalon development	74	15	9.31538e-07	0.000563002	M01
M01.GO:0021761	BP	limbic system development	119	16	6.22601e-05	0.012439	M01
M01.GO:0021780	BP	glial cell fate specification	7	4	0.000237069	0.0317445	M01
M01.GO:0021953	BP	central nervous system neuron differentiation	171	25	9.68401e-07	0.000569879	M01
M01.GO:0021983	BP	pituitary gland development	40	10	1.03053e-05	0.00354533	M01
M01.GO:0022008	BP	neurogenesis	1655	105	5.20632e-05	0.011088	M01
M01.GO:0022612	BP	gland morphogenesis	122	20	6.88302e-07	0.00042755	M01
M01.GO:0023061	BP	signal release	465	40	4.06545e-06	0.00197634	M01
M01.GO:0030072	BP	peptide hormone secretion	233	25	8.16172e-06	0.0032496	M01
M01.GO:0030073	BP	insulin secretion	193	24	1.38751e-06	0.000775689	M01
M01.GO:0030154	BP	cell differentiation	4156	197	0.000134547	0.0210402	M01
M01.GO:0030182	BP	neuron differentiation	1347	94	6.01526e-06	0.00270133	M01
M01.GO:0030534	BP	adult behavior	139	16	0.000374263	0.0447554	M01
M01.GO:0030855	BP	epithelial cell differentiation	709	45	0.000252463	0.0332093	M01
M01.GO:0030879	BP	mammary gland development	129	17	8.70934e-05	0.0163662	M01
M01.GO:0030900	BP	forebrain development	388	44	1.11524e-08	1.13359e-05	M01
M01.GO:0031016	BP	pancreas development	76	17	6.82691e-08	5.87167e-05	M01
M01.GO:0032501	BP	multicellular organismal process	7242	303	6.68966e-06	0.00273604	M01
M01.GO:0032502	BP	developmental process	6130	280	1.38084e-06	0.000775689	M01
M01.GO:0032774	BP	RNA biosynthetic process	3225	153	0.000223758	0.0305093	M01
M01.GO:0034284	BP	response to monosaccharide	203	20	0.000116427	0.0195237	M01
M01.GO:0035107	BP	appendage morphogenesis	147	20	3.14237e-05	0.00807697	M01
M01.GO:0035108	BP	limb morphogenesis	147	20	3.14237e-05	0.00807697	M01
M01.GO:0035270	BP	endocrine system development	135	19	2.05645e-05	0.00582105	M01
M01.GO:0035592	BP	establishment of protein localization to extracellular region	355	28	0.000163154	0.0235384	M01
M01.GO:0042471	BP	ear morphogenesis	123	19	4.20297e-06	0.00199972	M01
M01.GO:0042472	BP	inner ear morphogenesis	103	16	2.31866e-05	0.00640123	M01
M01.GO:0042733	BP	embryonic digit morphogenesis	58	11	0.000119144	0.0197356	M01
M01.GO:0042886	BP	amide transport	299	27	3.62558e-05	0.00877279	M01
M01.GO:0043010	BP	camera-type eye development	337	33	8.28313e-06	0.0032496	M01
M01.GO:0043583	BP	ear development	218	25	1.09757e-05	0.00358263	M01
M01.GO:0045165	BP	cell fate commitment	282	43	5.64195e-12	2.3177e-08	M01
M01.GO:0045664	BP	regulation of neuron differentiation	186	23	2.29642e-05	0.00640123	M01
M01.GO:0045666	BP	positive regulation of neuron differentiation	87	13	0.000138873	0.0214171	M01
M01.GO:0045893	BP	positive regulation of DNA-templated transcription	1596	90	0.000361807	0.0442723	M01
M01.GO:0045944	BP	positive regulation of transcription by RNA polymerase II	1184	77	2.39039e-05	0.00650188	M01
M01.GO:0046879	BP	hormone secretion	299	29	6.72936e-06	0.00273604	M01
M01.GO:0046883	BP	regulation of hormone secretion	247	24	3.64847e-05	0.00877279	M01
M01.GO:0048513	BP	animal organ development	2881	171	1.22029e-09	1.70551e-06	M01
M01.GO:0048562	BP	embryonic organ morphogenesis	292	37	4.51731e-08	4.20901e-05	M01
M01.GO:0048565	BP	digestive tract development	129	16	0.000344503	0.0428498	M01
M01.GO:0048568	BP	embryonic organ development	443	45	5.02604e-07	0.000321121	M01
M01.GO:0048593	BP	camera-type eye morphogenesis	129	17	9.00135e-05	0.0165466	M01
M01.GO:0048598	BP	embryonic morphogenesis	603	55	4.12258e-07	0.000279361	M01
M01.GO:0048663	BP	neuron fate commitment	74	17	1.16836e-07	8.70896e-05	M01
M01.GO:0048665	BP	neuron fate specification	36	9	4.47028e-05	0.00989746	M01
M01.GO:0048699	BP	generation of neurons	1425	99	3.20623e-06	0.00170709	M01
M01.GO:0048729	BP	tissue morphogenesis	598	48	3.50288e-05	0.00860783	M01
M01.GO:0048731	BP	system development	3832	217	5.45767e-10	8.1363e-07	M01
M01.GO:0048732	BP	gland development	435	40	3.70712e-06	0.00188406	M01
M01.GO:0048736	BP	appendage development	182	21	0.000150701	0.0226173	M01
M01.GO:0048754	BP	branching morphogenesis of an epithelial tube	151	19	0.000147214	0.0224347	M01
M01.GO:0048762	BP	mesenchymal cell differentiation	259	28	9.02489e-06	0.0032612	M01
M01.GO:0048839	BP	inner ear development	193	21	0.000116992	0.0195237	M01
M01.GO:0048856	BP	anatomical structure development	5636	263	3.12853e-06	0.00170635	M01
M01.GO:0048865	BP	stem cell fate commitment	10	5	4.78139e-05	0.0104825	M01
M01.GO:0048866	BP	stem cell fate specification	6	4	0.000130327	0.0206219	M01
M01.GO:0048869	BP	cellular developmental process	4158	197	0.000136815	0.0212462	M01
M01.GO:0048880	BP	sensory system development	392	35	2.98963e-05	0.00786519	M01
M01.GO:0050432	BP	catecholamine secretion	57	10	0.000147478	0.0224347	M01
M01.GO:0050433	BP	regulation of catecholamine secretion	52	10	7.52424e-05	0.0145049	M01
M01.GO:0050796	BP	regulation of insulin secretion	162	20	1.29312e-05	0.00396119	M01
M01.GO:0050877	BP	nervous system process	1334	68	7.97405e-05	0.0151115	M01
M01.GO:0050885	BP	neuromuscular process controlling balance	51	11	1.36358e-05	0.00412059	M01
M01.GO:0050890	BP	cognition	306	27	0.00027263	0.0352402	M01
M01.GO:0050905	BP	neuromuscular process	160	19	4.30481e-05	0.00974145	M01
M01.GO:0051094	BP	positive regulation of developmental process	1309	77	0.000343339	0.0428498	M01
M01.GO:0051252	BP	regulation of RNA metabolic process	3455	161	0.000227366	0.0306286	M01
M01.GO:0051937	BP	catecholamine transport	72	11	0.000220172	0.0302054	M01
M01.GO:0060070	BP	canonical Wnt signaling pathway	305	27	0.000333266	0.0423437	M01
M01.GO:0060074	BP	synapse maturation	33	8	0.000199549	0.0278895	M01
M01.GO:0060173	BP	limb development	182	21	0.000150701	0.0226173	M01
M01.GO:0060322	BP	head development	728	71	1.73076e-10	2.97717e-07	M01
M01.GO:0060363	BP	cranial suture morphogenesis	8	4	0.000261076	0.0341414	M01
M01.GO:0060411	BP	cardiac septum morphogenesis	72	14	1.52349e-05	0.00442444	M01
M01.GO:0060412	BP	ventricular septum morphogenesis	43	9	0.000265956	0.0345774	M01
M01.GO:0060429	BP	epithelium development	1174	76	9.04188e-06	0.0032612	M01
M01.GO:0060443	BP	mammary gland morphogenesis	43	10	3.93816e-05	0.00927002	M01
M01.GO:0060485	BP	mesenchyme development	316	33	3.40984e-06	0.00177328	M01
M01.GO:0060512	BP	prostate gland morphogenesis	27	7	0.000188534	0.0265157	M01
M01.GO:0060537	BP	muscle tissue development	423	35	0.000110855	0.0193668	M01
M01.GO:0060562	BP	epithelial tube morphogenesis	326	31	0.000113024	0.0194235	M01
M01.GO:0060571	BP	morphogenesis of an epithelial fold	23	6	0.000354676	0.0438191	M01
M01.GO:0060572	BP	morphogenesis of an epithelial bud	14	5	0.000341295	0.0428498	M01
M01.GO:0060592	BP	mammary gland formation	7	5	1.92901e-05	0.00553034	M01
M01.GO:0060740	BP	prostate gland epithelium morphogenesis	25	7	0.00013095	0.0206219	M01
M01.GO:0060921	BP	sinoatrial node cell differentiation	6	4	6.60134e-05	0.0130636	M01
M01.GO:0060931	BP	sinoatrial node cell development	5	4	3.34893e-05	0.00841447	M01
M01.GO:0061046	BP	regulation of branching involved in lung morphogenesis	6	4	0.000102108	0.0182667	M01
M01.GO:0061138	BP	morphogenesis of a branching epithelium	183	24	6.48519e-06	0.00273604	M01
M01.GO:0071625	BP	vocalization behavior	15	6	0.000153284	0.0227024	M01
M01.GO:0071692	BP	protein localization to extracellular region	362	28	0.000242217	0.0322408	M01
M01.GO:0072132	BP	mesenchyme morphogenesis	58	12	1.10122e-05	0.00358263	M01
M01.GO:0090087	BP	regulation of peptide transport	196	22	1.4524e-05	0.00428977	M01
M01.GO:0090103	BP	cochlea morphogenesis	23	7	6.10707e-05	0.0124151	M01
M01.GO:0090276	BP	regulation of peptide hormone secretion	191	22	1.05481e-05	0.00357388	M01
M01.GO:0090596	BP	sensory organ morphogenesis	270	30	3.90043e-06	0.00193825	M01
M01.GO:0098916	BP	anterograde trans-synaptic signaling	719	54	4.31269e-05	0.00974145	M01
M01.GO:0099536	BP	synaptic signaling	746	54	0.000113786	0.0194235	M01
M01.GO:0099537	BP	trans-synaptic signaling	724	54	5.45779e-05	0.0114063	M01
M01.GO:0099558	BP	maintenance of synapse structure	25	7	0.000164666	0.0236042	M01
M01.GO:0150063	BP	visual system development	386	33	0.000104453	0.0185379	M01
M01.GO:1902680	BP	positive regulation of RNA biosynthetic process	1599	90	0.000372295	0.0447554	M01
M01.GO:1902692	BP	regulation of neuroblast proliferation	52	10	9.0455e-05	0.0165466	M01
M01.GO:2000177	BP	regulation of neural precursor cell proliferation	99	14	0.000129716	0.0206219	M01
M01.GO:2000179	BP	positive regulation of neural precursor cell proliferation	63	11	0.000122943	0.0199221	M01
M01.GO:2001141	BP	regulation of RNA biosynthetic process	3102	152	7.19855e-05	0.0139977	M01
M01.GO:2001222	BP	regulation of neuron migration	44	9	0.000225116	0.0305093	M01

## Sheet: Cohort2_ML_wave2_ORA
	ONTOLOGY	TERM	N	DE	P.DE	FDR	wave	term	shape	GeneRatio
GO:0000976	MF	transcription cis-regulatory region binding	473	171	1.60714e-06	0.00325105	wave1	transcription cis-regulatory region binding	MF	0.361522
GO:0000977	MF	RNA polymerase II transcription regulatory region sequence-specific DNA binding	442	164	8.68227e-07	0.00234175	wave1	RNA polymerase II transcription regulatory region sequence-specific DNA binding	MF	0.371041
GO:0000978	MF	RNA polymerase II cis-regulatory region sequence-specific DNA binding	384	140	4.32605e-05	0.0437553	wave1	RNA polymerase II cis-regulatory region sequence-specific DNA binding	MF	0.364583
GO:0000981	MF	DNA-binding transcription factor activity, RNA polymerase II-specific	460	175	2.21019e-08	0.000357675	wave1	DNA-binding transcription factor activity, RNA polymerase II-specific	MF	0.380435
GO:0000987	MF	cis-regulatory region sequence-specific DNA binding	392	143	3.02079e-05	0.0349182	wave1	cis-regulatory region sequence-specific DNA binding	MF	0.364796
GO:0001067	MF	transcription regulatory region nucleic acid binding	473	171	1.60714e-06	0.00325105	wave1	transcription regulatory region nucleic acid binding	MF	0.361522
GO:0003690	MF	double-stranded DNA binding	507	180	2.67237e-06	0.00436369	wave1	double-stranded DNA binding	MF	0.35503
GO:0003700	MF	DNA-binding transcription factor activity	474	176	1.05496e-07	0.000853621	wave1	DNA-binding transcription factor activity	MF	0.371308
GO:0007399	BP	nervous system development	1087	336	3.06375e-07	0.00123952	wave1	nervous system development	BP	0.309108
GO:0021953	BP	central nervous system neuron differentiation	123	56	4.8428e-05	0.0461006	wave1	central nervous system neuron differentiation	BP	0.455285
GO:0022008	BP	neurogenesis	740	237	1.31605e-05	0.0163828	wave1	neurogenesis	BP	0.32027
GO:0030182	BP	neuron differentiation	615	209	4.16255e-07	0.00134725	wave1	neuron differentiation	BP	0.339837
GO:0043565	MF	sequence-specific DNA binding	511	180	4.70483e-06	0.00634486	wave1	sequence-specific DNA binding	MF	0.35225
GO:0048699	BP	generation of neurons	644	214	3.61278e-06	0.00531505	wave1	generation of neurons	BP	0.332298
GO:0060560	BP	developmental growth involved in morphogenesis	100	45	4.19411e-05	0.0437553	wave1	developmental growth involved in morphogenesis	BP	0.45
GO:1990837	MF	sequence-specific double-stranded DNA binding	494	180	2.84516e-07	0.00123952	wave1	sequence-specific double-stranded DNA binding	MF	0.364372

## Sheet: Cohort2_F_NL_motif_enrich
	Motif	Sequence	pval	logpval	qval	percent	cluster	logqval
1	PRDM1(Zf)	ACTTTCACTTTC	0.001	-8.047	0.0469	9.37	M04	1.32873
2	LRF(Zf)	AAGACCCYYN	0.001	-8.279	0.0372	42.36	M02	1.42934
3	Hoxc9(Homeobox)	GGCCATAAATCA	0.001	-9.118	0.0241	2.65	M02	1.6178
4	REST-NRSF(Zf)	GGMGCTGTCCATGGTGCTGA	1e-05	-12.44	0.0017	1.28	M02	2.767
5	Tlx?(NR)	CTGGCAGSCTGCCA	1e-06	-14.08	0.0002	11.02	M04	3.67778
6	NF1(CTF)	CYTGGCABNSTGCCAR	1e-08	-19.36	0	12.12	M04	5

## Sheet: Cohort2_M_NL_motif_enrich
	Motif	Sequence	pval	logpval	qval	percent	cluster	logqval
1	ERG(ETS)	ACAGGAAGTG	0.001	-8.028	0.0287	25.6	M02	1.54197
2	NF1-halfsite(CTF)	YTGCCAAG	0.001	-8.5	0.0224	29.46	M02	1.64956
3	ZNF165(Zf)	AAGGKGRCGCAGGCA	0.0001	-9.537	0.0106	5.36	M02	1.97428
4	REST-NRSF(Zf)	GGMGCTGTCCATGGTGCTGA	0.0001	-11.38	0.005	1.28	M01	2.30016
5	Tlx?(NR)	CTGGCAGSCTGCCA	1e-06	-15.08	0.0001	12.2	M02	3.95861
6	NF1(CTF)	CYTGGCABNSTGCCAR	1e-08	-18.94	0	13.1	M02	5
